# Supplementary material for: Association of Surfactant Protein D Single Nucleotide Polymorphisms rs721917, rs2243639, rs3088308 with Recurrent Aphthous Stomatitis in Pakistani Population
Source: Genes (Basel). 2023 May 22;14(5):1119. doi: 10.3390/genes14051119 (PMC10218356; doi:10.3390/genes14051119)
Supplement: Supplementary file 1 [file genes-14-01119-s001.zip]

Archive with 1 entries (1 files):
- genes-2393548-supplementary.pdf
